# Supplementary material for: Multi-Layered, Corona Charged Melt Blown Nonwovens as High Performance PM0.3 Air Filters
Source: Polymers (Basel). 2021 Feb 4;13(4):485. doi: 10.3390/polym13040485 (PMC7913826; doi:10.3390/polym13040485)
Supplement: Supplementary file 1 [file polymers-13-00485-s001.zip › Supplementary Table S1.xlsx]

## Sheet: FIG 2
d			e			f
X	Y		X	Y		X	Y
Fiber diameter	Count		Fiber diameter	Count		Fiber diameter	Count
1.1	0		1.15	2		1.15	2
1.3	2		1.45	6		1.45	5
1.5	8		1.75	9		1.75	10
1.7	9		2.05	15		2.05	15
1.9	11		2.35	6		2.35	9
2.1	8		2.65	4		2.65	6
2.3	4		2.95	4		2.95	1
2.5	4		3.25	4		3.25	2
2.7	3		3.55	0
2.9	1		3.85	0

## Sheet: fig 4
a
X	Y		X	Y		X	Y		X	Y		X	Y		X	Y
Pore size	Pore distribution		Pore size	Pore distribution		Pore size	Pore distribution		Pore size	Pore distribution		Pore size	Pore distribution		Pore size	Pore distribution
6	0.1		5	0.1		4	0.1		4	0.1		3	0.1		2	0.1
8.45	0.1		7.25	0.1		6.05	0.1		6.05	0.3		4.85	0.1		3.65	0.1
10.9	0.1		9.5	0.1		8.1	0.1		8.1	2		6.7	0.1		5.3	0.1
13.35	0.1		11.75	2.2		10.15	3		10.15	6		8.55	3		6.95	0.1
15.8	0.5		14	6		12.2	9		12.2	18		10.4	7		8.6	0.3
18.25	0.6		16.25	17		14.25	17		14.25	41		12.25	16		10.25	13
20.7	1.2		18.5	39		16.3	43		16.3	16		14.1	50		11.9	55
23.15	6		20.75	13		18.35	14		18.35	10		15.95	10		13.55	17
25.6	16		23	9		20.4	6		20.4	2		17.8	7		15.2	7
28.05	29		25.25	4		22.45	3		22.45	2		19.65	3		16.85	3
30.5	20		27.5	3		24.5	1.2		24.5	0.5		21.5	1		18.5	1
32.95	11		29.75	3		26.55	0.8		26.55	0.5		23.35	0.5		20.15	0.8
35.4	6.5		32	0.9		28.6	0.8		28.6	0.3		25.2	0.5		21.8	0.5
37.85	5		34.25	0.6		30.65	0.6		30.65	0.3		27.05	0.3		23.45	0.5
40.3	1		36.5	0.6		32.7	0.3		32.7	0.2		28.9	0.3		25.1	0.3
42.75	0.8		38.75	0.6		34.75	0.3		34.75	0.2		30.75	0.2		26.75	0.3
45.2	0.8		41	0.4		36.8	0.2		36.8	0.2		32.6	0.2		28.4	0.2
47.65	0.5		43.25	0.1		38.85	0.2		38.85	0.1		34.45	0.2		30.05	0.2
50.1	0.3		45.5	0.1		40.9	0.1		40.9	0.1		36.3	0.2		31.7	0.2
52.55	0.3		47.75	0.1		42.95	0.1		42.95	0.1		38.15	0.2		33.35	0.2
55	0.1		50	0.1		45	0.1		45	0.1		40	0.1		35	0.1
X	Y
Different kinds of samples	Porosity
MB-A*1	90.01	0.5
MB-A*2	90.4443	0.9
MB-B*1	89.011	0.8
MB-A*4	90.6476	1.2
MB-B*2	89.279	1
MB-C*1	88.4326	0.6

## Sheet: fig 5
a
X	Y			Y
Different kinds of samples	Filtration efficiency			Pressure drop
MB-A*1	11.4	1.3		18.522	0.98
MB-A*2	20.9	1.5		37.044	1.4
MB-B*1	25.8	1.1		44.982	0.98
MB-A*4	35.9	1.6		74.97	2
MB-B*2	42.8	1.3		90.846	1.3
MB-C*1	50.4	1.2		102.312	0.98
b				d
X	Y			X	Y
Different kinds of samples	Quality factor			Different kinds of samples	Quality factor
MB-A*1	0.00653	0.00014		MB-A*1	0.03732	0.00045
MB-A*2	0.00633	0.00019		MB-A*2	0.03819	0.0007
MB-B*1	0.00663	0.00012		MB-B*1	0.02986	0.00035
MB-A*4	0.00593	0.00023		MB-A*4	0.04225	0.0008
MB-B*2	0.00615	0.00018		MB-B*2	0.03501	0.00075
MB-C*1	0.00685	0.00013		MB-C*1	0.03025	0.0004
c
X	Y			Y
Different kinds of samples	Filtration efficiency			Pressure drop
MB-A*1	49.9	1.1		18.522	0.98
MB-A*2	75.7	1.2		37.044	1.4
MB-B*1	73.9	0.7		44.982	0.68
MB-A*4	95.63	1.3		74.088	1.2
MB-B*2	95.58	0.9		89.082	1.3
MB-C*1	95.47	0.8		102.312	0.45

## Sheet: fig 7
a				b
X	Y			X	Y
Different kinds of samples	Surface potential			Different layers of MB-C*1	Surface potential
MB-A*1	2.31	0.28		1/4	2.96	0.31
MB-A*2	4.56	0.32		2/4	1.73	0.25
MB-B*1	3.71	0.29		3/4	0.99	0.13
MB-A*4	8.73	0.37		4/4	0.27	0.11
MB-B*2	7.31	0.31
MB-C*1	6.49	0.26

## Sheet: fig 8
8b
X	Y			Y
Different kinds of samples	Filtration efficiency			Pressure drop
MB-A*4-0.2	82.7	0.6		61.74	0.98
MB-A*4-0.3	90.13	0.5		73.5	1.2
MB-A*4-0.4	97.96	0.7		84.28	0.88
MB-A*4-0.5	98.19	0.6		98.98	1.2
8c
X	Y
Different kinds of samples	Quality factor
MB-A*4-0.2	0.02842	0.001
MB-A*4-0.3	0.03151	0.0009
MB-A*4-0.4	0.04618	0.0008
MB-A*4-0.5	0.04053	0.0009

## Sheet: fig 10
a
X	Y		Y
Areal density	Filtration efficiency		Pressure drop
10	53.3	1.1	20.58	0.98
20	80.6	1.2	41.16	1.4
30	93.07	1.6	62.72	1.5
40	99.03	1.3	82.32	1.2
50	99.17	0.4	101.92	1.3
60	99.36	0.5	125.44	1.8
b
X	Y
Areal density	Quality factor
10	0.037	0.0008
20	0.03984	0.001
30	0.04256	0.0013
40	0.05631	0.0013
50	0.04701	0.0015
60	0.04027	0.0016
c
X	Y
Air flow	Filtration efficiency		Pressure drop					Value	Standard error	t value	Probability>|t|
30	99.96	0.02	32.438	1.1		Pressure drop	intercept	7.71453	1.30955	5.89098	0.00106
40	99.91	0.03	43.806	1.2		Pressure drop	Slope	0.88421	0.02055	43.0251	1.05507e-08
50	99.88	0.11	53.116	1.1
60	99.73	0.16	61.642	1.6
70	99.48	0.38	70.756	1.5
80	99.31	0.44	78.498	1.4
90	98.66	0.71	86.534	1.3
100	97.35	0.9	94.766	1.8
d
X	Y	Y
Loading time	Filtration efficiency	Pressure drop
1	99.03	81.34
2	97.13	91.14
3	96.07	100.94
4	95.41	112.7
5	95.49	125.44
6	95.93	139.16
7	96.59	155.82
8	97.29	175.42
9	98.06	197.96
10	98.93	218.54
11	99.28	243.04
12	99.39	272.44
13	99.42	307.72
14	99.55	348.88
15	99.7	398.86
16	99.79	451.52
17	99.81	504.36
18	99.81	555.11
19	99.82	608.36
20	99.83	660.95
21	99.84	711.48
22	99.85	766.65
23	99.87	809.26
24	99.88	861.98
25	99.88	915.64
26	99.91	967.32
27	99.92	1021.02
28	99.93	1070.38
29	99.94	1122.54
30	99.95	1176.65
